# Supplementary material for: Vortex vein congestion in the monkey eye: A possible animal model of pachychoroid
Source: PLoS One. 2022 Sep 1;17(9):e0274137. doi: 10.1371/journal.pone.0274137 (PMC9436071; doi:10.1371/journal.pone.0274137)
Supplement: S1 File — S1 Video. Video ICGA at baseline shows normal filling of choroidal vessels. S2 Video. Video ICGA on day 2 demonstrates choriocapillaris filling delay and pulsatile flow in the dilated vortex veins. S3 Video. Video ICGA on day 7 confirms the absence of both choriocapillaris filling delay and pulsatile vortex venous flow. S4 Video. Video ICGA on day 28 shows normal filling of choroidal vessels. (ZIP) [file pone.0274137.s004.zip]

Archive with 4 entries (4 files):
- S1_Video.mp4
- S2_Video.mp4
- S3_Video.mp4
- S4_Video.mp4
