# Supplementary material for: Vortex vein congestion in the monkey eye: A possible animal model of pachychoroid
Source: PLoS One. 2022 Sep 1;17(9):e0274137. doi: 10.1371/journal.pone.0274137 (PMC9436071; doi:10.1371/journal.pone.0274137)
Supplement: S2 File — S5 Video. Video ICGA at baseline shows normal filling of choroidal vessels. S6 Video. Video ICGA on day 2 demonstrates focal choriocapillaris filling delay and pulsatile flow in the dilated vortex veins. S7 Video. Video ICGA on day 7 confirms the absence of both choriocapillaris filling delay and pulsatile vortex venous flow. S8 Video. Video ICGA on day 28 shows normal filling of choroidal vessels. (ZIP) [file pone.0274137.s005.Zip]

Archive with 4 entries (4 files):
- S7_Video.mp4
- S8_Video.mp4
- S5_Video.mp4
- S6_Video.mp4
